# Supplementary material for: Differential Effects of Non-Microbial Biostimulants on Secondary Metabolites and Nitrate Content in Organic Arugula Leaves
Source: Foods. 2025 Jul 16;14(14):2489. doi: 10.3390/foods14142489 (PMC12294971; doi:10.3390/foods14142489)
Supplement: Supplementary file 1 [file foods-14-02489-s001.zip]

Archive with 2 entries (2 files):
- RawData_S.Materials_FoodMDPI.xlsx
- Supplementary_foods-3711207_R1.pdf
