# Supplementary material for: Differential Effects of Non-Microbial Biostimulants on Secondary Metabolites and Nitrate Content in Organic Arugula Leaves
Source: Foods. 2025 Jul 16;14(14):2489. doi: 10.3390/foods14142489 (PMC12294971; doi:10.3390/foods14142489)
Supplement: Supplementary file 1 [file foods-14-02489-s001.zip › RawData_S.Materials_FoodMDPI.xlsx]

## Sheet: Ion chromatography
Biostimolant	RIP	Nitrate (mg/kg FW)	Malate (g/kg DW)	Oxalate (g/kg DW)	Citrate (g/kg DW)
Control	1	5673.34	21.6951	1.45772	18.8271
Control	2	5366.87	23.0464	1.42268	17.5401
Control	3	5526.17	26.0329	1.4059	22.7711
Control	4	5523.18	23.8466	1.42566	19.7465
PE	1	5557.13	23.1099	0.80226	20.0161
PE	2	4913.68	22.9007	1.14972	20.7979
PE	3	5558.95	24.1443	1.02378	21.2617
PE	4	5321.45	23.3897	0.998654	20.6988
V-PH	1	5967.03	20.1299	0.8421	23.732
V-PH	2	5975.29	18.8526	0.977	23.3307
V-PH	3	6345.04	19.2126	1.01072	20.6928
V-PH	4	6012.58	19.3579	0.94878	22.3553
SWE	1	5446.88	18.1212	0.85404	17.2089
SWE	2	5035.81	19.7234	0.8552	17.8544
SWE	3	5234.37	22.2169	1.16936	18.4507
SWE	4	5012.65	20.2846	0.95846	17.9855

## Sheet: UHPLC-Q-Orbitrap HRMS analysis
Biostimolant	RIP	Glucosinalbin (µg/g DW)	glucoerucin (µg/g DW)	glucobrassicin (µg/g DW)	gluconasturtin (µg/g DW)	glucoalyssin (µg/g DW)	glucoraphenin (µg/g DW)	glucoiberin (µg/g DW)	progoitrin (µg/g DW)	glucoraphanin (µg/g DW)	glucocheirolin (µg/g DW)	Total Glucossinolat (µg/g DW)	Chlorogenic acid (µg/g DW)	CaffeicAcid (µg/g DW)	Ferulic acid (µg/g DW)	Phenolic acid derivatives (µg/g DW)	Myricitrin (µg/g DW)	Rutin (µg/g DW)	Quercetin 3 galattoside (µg/g DW)	Quercetin-3-o-feruloyyl-sophoros (µg/g DW)	Flavonoid derivatives (µg/g DW)	Total phenolic compounds (µg/g DW)
Control	1	7.44393	80.469	3.96608	3.74333	3.195		3.21107	11.4601	202.328	4.96388	320.781	2.26005	89.3817	10.9878	102.63	12.8184	76.2142	10.5128	45.7583	145.304	247.933
Control	2	7.65404	72.9073	4.44424	3.6076	2.98205		2.62148	14.201	200.022	5.9413	314.381	2.14829	87.9509	9.16232	99.2615	11.3321	79.3574	13.42	46.4382	150.548	249.809
Control	3	7.00183	77.5329	4.28071	3.66357	3.33301		2.63561	13.3881	199.545	5.66725	317.048	1.94779	81.7614	10.6346	94.3438	10.0974	83.4518	15.4749	49.5398	158.564	252.908
Control	4	6.70915	67.8793	4.24571	3.59478	3.48134		2.40991	9.62151	207.114	4.48768	309.543	1.9774	83.8801	12.3425	98.2001	12.8965	85.2724	9.98477	46.6991	154.853	253.053
PE	1	6.93637	82.653	4.0157	3.69169	2.92241		2.40887	6.97842	215.882	4.43267	329.921	1.38241	72.891	14.0814	88.3548	7.04165	64.2755	8.92351	50.5901	130.831	219.186
PE	2	6.52091	84.5803	4.22785	3.64164	3.33832		2.69511	9.29633	210.44	4.29971	329.04	1.42874	78.8881	15.0667	95.3835	4.74295	63.8684	7.25855	48.1426	124.013	219.396
PE	3	7.0447	91.4985	3.65489	3.66237	2.40549		2.36942	8.36724	221.13	3.59968	343.732	0.94306	74.7164	15.6414	91.3009	8.4969	64.757	9.27576	54.9042	137.434	228.735
PE	4	7.28178	84.061	4.41412	3.67465	3.19925		2.54958	9.09514	202.455	4.24976	320.981	1.63073	77.5819	17.4241	96.6367	10.2156	70.666	10.2084	53.001	144.091	240.728
V-PH	1	6.23765	85.5534	3.6691	3.63284	2.04565	1.821	3.08332	9.31341	201.833	8.22076	325.41	0.917016	99.2862	20.4111	120.614	3.34156	69.2299	4.34785	39.6518	116.571	237.185
V-PH	2	6.34923	92.4116	4.00011	3.61706	2.10118	1.802	2.90803	12.7882	194.048	8.85558	328.882	1.19708	91.4739	20.0404	112.711	5.62351	70.5231	6.60957	36.26	119.016	231.728
V-PH	3	6.46677	94.6959	4.75428	3.85255	3.16349	1.80263	3.01305	10.6244	192.802	10.296	331.471	0.877765	81.1683	19.6495	101.696	1.6072	69.6912	2.66721	30.1129	104.079	205.774
V-PH	4	7.26273	94.6694	4.40602	3.81731	3.67746	1.85819	3.67248	10.7702	201.101	9.92726	341.162	0.946811	90.751	23.5781	115.276	2.91776	70.7244	3.53203	42.2754	119.45	234.725
SWE	1	6.9414	81.1416	4.758	3.79141	2.92566	1.80164	2.99642	9.28729	192.543	8.58417	314.77	1.97155	79.3098	15.8507	97.132	16.0557	84.3093	17.218	55.3656	172.949	270.081
SWE	2	6.99321	85.1786	4.07893	4.46109	2.77503	1.75744	3.71611	10.8176	194.756	8.80945	323.343	2.27159	78.6764	16.7228	97.6708	19.9639	85.4435	17.0222	48.7652	171.195	268.866
SWE	3	7.56967	92.9078	4.87829	3.87002	3.12641	1.778	5.1547	14.3099	186.053	9.31293	328.961	2.11273	78.4968	17.455	98.0645	15.558	90.6014	16.6322	53.0272	175.819	273.883
SWE	4	7.15731	83.8995	5.16561	3.68203	3.54096	1.75905	3.20868	12.3779	193.717	7.98521	322.493	2.09056	82.3475	19.1208	103.559	16.916	85.8349	18.021	51.3843	172.156	275.715
